# Supplementary material for: Repression of viral gene expression and replication by the unfolded protein response effector XBP1u
Source: eLife. 2020 Feb 17;9:e51804. doi: 10.7554/eLife.51804 (PMC7082126; doi:10.7554/eLife.51804)
Supplement: Figure 4—source data 1. [file elife-51804-fig4-data1.xlsx]

## Sheet: Fig. 4B
Figure 4 - Source Data 1	GrowthCurve Data points
Figure 4B - MOI 0.1
	TCID50/ml
days post infection (dpi)	WT MEF			Ire1 ko c1 + WT IRE1			Ire1 ko c1			Ire1 ko c1 + IRE1-K907A
0	1000	825	1210	1000	825	1210	1000	825	1210	1000	825	1210
1	31.6	31.6	31.6	31.6	31.6	31.6	31.6	31.6	31.6	31.6	31.6	31.6
3	464	562	825	562	681	1000	464	316	383	316	261	316
5	20000	14700	26100	14700	14700	20100	1780	1470	1780	1780	1264	1470
7	121000	147000	147000	178000	147000	147000	6250	6110	6810	4640	5620	5810
9	100000	100000	121000	100000	100000	147000	4640	5620	4640	4640	5620	5620
