# Supplementary material for: Repression of viral gene expression and replication by the unfolded protein response effector XBP1u
Source: eLife. 2020 Feb 17;9:e51804. doi: 10.7554/eLife.51804 (PMC7082126; doi:10.7554/eLife.51804)
Supplement: Supplementary file 2. [file elife-51804-supp2.xlsx]

## Sheet: Sheet1
Supplementary file 2
Name	Orientation	Sequence
Motif 1	fwd	TCCATTATTGGCACGTACATAAGGTCATCCATTATTGGCACGTACATAAGGTCATCCATTATTGGCACGTACATAAGGTCA-biotin
	rev	TGACCTTATGTACGTGCCAATAATGGATGACCTTATGTACGTGCCAATAATGGATGACCTTATGTACGTGCCAATAATGGA
Motif 2	fwd	TTCCCACCATTGACGTCAATGGGCTATTTCCCACCATTGACGTCAATGGGCTATTTCCCACCATTGACGTCAATGGGCTAT-biotin
	rev	ATAGCCCATTGACGTCAATGGTGGGAAATAGCCCATTGACGTCAATGGTGGGAAATAGCCCATTGACGTCAATGGTGGGAA
Motif 3	fwd	GAAACTAATGCAACGTGACCTTTAAACGAAACTAATGCAACGTGACCTTTAAACGAAACTAATGCAACGTGACCTTTAAAC-biotin
	rev	GTTTAAAGGTCACGTTGCATTAGTTTCGTTTAAAGGTCACGTTGCATTAGTTTCGTTTAAAGGTCACGTTGCATTAGTTTC
Motif 4	fwd	TCGAGCCAATACACGTCAATGGGAAGTTCGAGCCAATACACGTCAATGGGAAGTTCGAGCCAATACACGTCAATGGGAAGT-biotin
	rev	ACTTCCCATTGACGTGTATTGGCTCGAACTTCCCATTGACGTGTATTGGCTCGAACTTCCCATTGACGTGTATTGGCTCGA
Motif 5	fwd	GAGCTGCGTTCTACGTGGGTATAAGAGGAGCTGCGTTCTACGTGGGTATAAGAGGAGCTGCGTTCTACGTGGGTATAAGAG-biotin
	rev	CTCTTATACCCACGTAGAACGCAGCTCCTCTTATACCCACGTAGAACGCAGCTCCTCTTATACCCACGTAGAACGCAGCTC
ERdj4	fwd	CAACAGTTTTCCACGTGCGCGTAGGGCCAACAGTTTTCCACGTGCGCGTAGGGCCAACAGTTTTCCACGTGCGCGTAGGGC-biotin
	rev	GCCCTACGCGCACGTGGAAAACTGTTGGCCCTACGCGCACGTGGAAAACTGTTGGCCCTACGCGCACGTGGAAAACTGTTG
LT ori	fwd	TAATTAAGCCTCTTAAGCCTCAGAGGCCTCTCTCTTTTTTTTCCAGAGGCCTCGGAGGCTAGGAGCCCCAAGCCTCTGCC-biotin
	rev	GGCAGAGGCTTGGGGCTCCTAGCCTCCGAGGCCTCTGGAAAAAAAAGAGAGAGGCCTCTGAGGCTTAAGAGGCTTAATTA
