# Supplementary material for: Repression of viral gene expression and replication by the unfolded protein response effector XBP1u
Source: eLife. 2020 Feb 17;9:e51804. doi: 10.7554/eLife.51804 (PMC7082126; doi:10.7554/eLife.51804)
Supplement: Supplementary file 3. [file elife-51804-supp3.xlsx]

## Sheet: Sheet1
Supplementary file 3
Name	Orientation	Sequence
Ern1_1	fwd	GCTTGCATGCTGTTAGCAAG
	rev	CTTGCTAACAGCATGCAAGC
Ern1_2	fwd	GCATGCTGTTAGCAAGAGGA
	rev	TCCTCTTGCTAACAGCATGC
Ern1_3	fwd	GATGGCAGTCTGTACACACT
	rev	AGTGTGTACAGACTGCCATC
Xbp1_1	fwd	GCGTAGACGTTTCCTGGCTA
	rev	TAGCCAGGAAACGTCTACGC
Xbp1_2	fwd	GGCTATGGTGGTGGTGGCAG
	rev	CTGCCACCACCACCATAGCC
Xbp1_3	fwd	GGTGGCAGCGGCGCCGAGCG
	rev	CGCTCGGCGCCGCTGCCACC
Traf2_1	fwd	GGAGCCAGGGGAAGTCACA
	rev	TGTGACTTCCCCTGGCTCC
Traf2_2	fwd	GAGGTACTTGGCTTCTAAC
	rev	GTTAGAAGCCAAGTACCTC
Traf2_3	fwd	GGGCCTGGAAAGGCCTCCGC
	rev	GCGGAGGCCTTTCCAGGCCC
